# Supplementary material for: Production of Malheuran A, a Geranylated Flavonoid with Antimicrobial and Anti-Inflammatory Activities, in Hairy Root Cultures of Dalea purpurea
Source: Plants (Basel). 2025 Jan 17;14(2):259. doi: 10.3390/plants14020259 (PMC11769231; doi:10.3390/plants14020259)
Supplement: Supplementary file 1 [file plants-14-00259-s001.zip]

Archive with 1 entries (1 files):
- plants-3407573-supplementary.pdf
